# Supplementary material for: Investigation on the Screening and Taste Mechanisms of Umami Peptides in Natural and Hydrolyzed Jinhua Ham
Source: Foods. 2026 Jun 4;15(11):2019. doi: 10.3390/foods15112019 (PMC13256520; doi:10.3390/foods15112019)
Supplement: Supplementary file 1 [file foods-15-02019-s001.zip]

Archive with 1 entries (1 files):
- foods-4317610-supplementary.pdf
